# Supplementary material for: Mafa-dependent GABAergic activity promotes mouse neonatal apneas
Source: Nat Commun. 2022 Jun 7;13:3284. doi: 10.1038/s41467-022-30825-3 (PMC9174494; doi:10.1038/s41467-022-30825-3)
Supplement: Supplementary file 4 — Source Data [file 41467_2022_30825_MOESM4_ESM.zip]

Archive with 1 entries (1 files):
- Source-Data-NCOMMS-20-37604C-revised.xlsx
