# Supplementary material for: Mafa-dependent GABAergic activity promotes mouse neonatal apneas
Source: Nat Commun. 2022 Jun 7;13:3284. doi: 10.1038/s41467-022-30825-3 (PMC9174494; doi:10.1038/s41467-022-30825-3)
Supplement: Supplementary file 4 — Source Data [file 41467_2022_30825_MOESM4_ESM.zip › Source-Data-NCOMMS-20-37604C-revised.xlsx]

## Sheet: Fig1-c
	Apneic time fraction (%)
	control																				Mafan4A/n4A
Hours after birth	pup 1	pup2	pup3	pup4	pup5	pup6	pup7	pup8	pup9	pup10	pup11	pup12	pup13	pup14	pup15	pup16	pup17	pup18	pup19	pup20	pup 1	pup2	pup3	pup4	pup5	pup6	pup7	pup8	pup9	pup10	pup11	pup12	pup13	pup14	pup15	pup16	pup17
0	0	1.14937	1.52677	0.628923	13.9415	6.60116															0.924137	6.65244	7.26642	5.19568	0.673056	4.20863	3.27442	11.0613
2	0.610034	18.6139	2.49735	0	14.4003	11.4418	10.3971	2.96734	6.03065	17.4043	35.4363	16.2881	2.16286	6.34786	6.11069	3.10218	29.4276	10.4515	11.0043	8.26411	3.42732	22.4586	12.3855	9.68189	0.53173	25.8343	6.72342	39.6745	23.3649
4	17.2239	3.99534	8.81054	13.1012	0.702778	11.3551	4.99211	8.94427	5.06607	1.74149	7.11269	4.08076	2.02438	20.0514	26.9215	5.21275	7.63718	0.968431			5.21046	9.09724	13.8087	34.2273	26.9499	31.5369	11.0501	9.98163	15.1729	8.84129	26.5029
8	1.21292	9.66636	18.2667	35.9153	2.55817	19.7232	15.9853	12.1283	1.79934	17.292	34.1297	0.601861	5.25093	4.22887							15.0516	6.51412	15.477	28.0402	9.7931	6.08898	43.0028	5.71098	19.8179	18.9425	17.4198	12.7775	18.3574
12	9.15042	2.58667	13.4586	15.7649	0.979253	4.47328	14.6115	4.15924	5.16401	32.0998	21.9787	28.4479	2.39247	20.9167	1.54345	6.94234	24.1332				15.6145	37.7936	39.3097	20.8275	11.9815	65.4851	28.0911	13.8046	27.654	28.8496	22.3134	37.5774	51.7897	40.0091	19.5024	25.5512	12.7728
24	15.0347	22.3533	21.3784	2.19727	3.03771	2.33337	10.6089	35.7197	0	3.29561	3.19798	1.00059	1.98019	21.4644	1.155	0.623531	1.80125				17.9504	42.4697	12.5788	0.366612	72.0407	23.7893	8.82558	34.1368
48	1.70749	0.525124	0.583107	2.15823	0.768151	6.78884	5.63343	0	0.585743	21.2152	17.5186	1.72321	37.7179	9.09732	1.25116	2.0642	1.72736	2.1552	1.13435	1.32412	23.4916	1.11029	9.36925	53.2022	53.1666	25.4499

## Sheet: Fig1-d
Delta Apneas (%)
n4A/n4A	null
27.1284	-79.8474
207.703	-31.1228
220.046	-18.4996
69.5708	-91.1713
-2.45069	-98.0841
433.158	-100
128.708	-94.4659
12.3927	-94.5567
125.149	-89.9511
134.884	-74.9079
81.6686	-100
205.943	100.385
321.654	23.4627
225.741
58.7822
108.029
3.99212

## Sheet: Fig1-g-h
Apneic time fraction (%)
control		n+/+	ncre/+	WT	null
breath-holding	other	breath-holding
3.73165	9.6634	29.3819	5.72526	5.32781	0
3.53039	21.691	2.34684	24.0227	7.08511	6.12225
2.25027	9.10291	2.43606	33.4486	18.359	0.525994
0	26.0032	1.70934	51.0437	3.57407	0
0	25.6788	0.809109	34.9474	4.22447	0
5.17266	12.9445	11.3386	14.4597	14.3905	0
0	0.298981	16.4809	17.6477	8.1747	0
14.3773	12.6073	3.11891	5.51501	8.52336	6.02817
0.846802	2.86488	3.6434	21.4728	18.0438	5.2674
0	8.61197	11.5564	17.7104		0
1.47932	1.8058				0
4.27709	0.413285				3.23264
0	0.296667				1.75413
29.3819	9.55228
2.34684	1.59529
2.43606	1.22465
1.70934	1.11109
0.809109	0.916474
11.3386	8.50165
16.4809	3.04386
3.11891	0
3.6434	1.93373
11.5564	11.0693

## Sheet: Fig2-j
% betaGal+ cells
vGlut2+	GAD2+	GAD1+	GlyT2+
4.83871	76.1905	64	93.3333
4.3956	100	66.6667	94.4444
2.5974	72.3404	70	88.8889
7.04225	87.5	55.5556	89.1304
7.89474	76.6667	92	88.4615
6.89655	58.9286	87.5	77.7778
22.449	71.2121	82.3529	75
4.34783	81.4815	90	100
20	75	91.6667	83.9506
0	42.8571	68	67.8571
7.14286	56.25		60
5.45455
0

## Sheet: Fig3-a-b-c
Breath/min					Apneic time fraction (%)							Apneic time fraction (%)
Regular breathing					Apneas							control				n4A/n4A
control		n4A/n4A			control		n4A/n4A					breath holding		central-like		breath holding		central-like
untreated	PTZ	untreated	PTZ		untreated	PTZ	untreated	PTZ	untreated	NaCl		untreated	PTZ	untreated	PTZ	untreated	PTZ	untreated	PTZ
105.263	171.429	86.9565	125		37.4985	50.1088	17.3441	17.3064	44.0393	45.686		29.3819	15.8684	9.55228	23.859	5.72526	5.47031	4.12165	2.67773
105.263	157.895	130.435	153.846		4.19109	1.93892	33.3517	24.7496	24.1997	11.3931		2.34684	0	1.59529	1.07932	24.0227	8.29178	8.92583	17.1308
162.162	166.667	92.3077	176.471		6.6604	10.3021	59.0068	25.0479	41.6642	14.6375		2.43606	2.1515	1.22465	4.36765	33.4486	6.81229	15.6156	9.73211
125	157.895	109.091	157.895		2.42053	6.3114	66.2057	11.2188	66.6742	45.4973		1.70934	1.74731	1.11109	2.33982	51.0437	3.61103	5.26797	6.56741
130.435	187.5	133.333	109.091		1.36839	1.92093	43.1125	25.2297	36.9591	28.1732		0.809109	0	0.916474	1.47236	34.9474	17.7846	8.08193	7.44513
120	162.162	93.75	153.846		15.1752	7.45911	29.0012	6.28433	50.5688	66.7789		11.3386	1.87697	8.50165	14.4396	14.4597	0.759461	12.5238	4.49831
125	171.429	127.66	151.899		19.3655	12.7291	19.8902	26.2503	15.1333	19.8902		16.4809	6.19612	3.04386	6.48538	17.6477	16.6591	2.24246	9.1487
142.857	166.667	142.857	150		4.12128	9.10755	16.1221	20.6762	20.8991	16.1221		3.11891	0	0	4.61794	5.51501	6.79264	10.149	13.4929
125	200	171.429	162.162		7.04593	6.54198	31.9379	21.7282	52.6235	43.0275		3.6434	0	1.93373	5.16252	21.4728	7.74031	5.72491	13.8798
117.647	181.818	115.385	115.385		34.203	11.7623	28.5937	19.8076	13.1342	15.1519		11.5564	3.70955	11.0693	6.11769	17.7104	3.11656	3.19691	14.7807

## Sheet: Fig3-g-h
			Apneic time fraction (%)
Apneic time fraction (%)			breath holding		central-like
VGAT+/+	VGATcre/+		VGAT+/+	VGATcre/+	VGAT+/+	VGATcre/+
14.1935	26.9417		3.73165	11.1065	9.6634	15.2265
27.2608	27.9871		3.53039	21.0116	21.691	7.27773
12.5122	9.81603		2.25027	11.5934	9.10291	16.9207
22.9203	20.0529		0	12.778	26.0032	7.36124
34.2318	19.5639		0	20.2512	25.6788	13.6397
21.5645	34.2816		5.17266	14.7662	12.9445	7.96083
0.298981	22.727		0	13.7489	0.298981	14.2517
30.2243	42.2465		14.3773	26.4743	12.6073	19.3877
6.15581	49.6022		0.846802	8.35385	2.86488	17.1924
9.83645	25.0402		0	2.39266	8.61197	0.468295
3.28512	9.28131		1.47932		1.8058
5.02846			4.27709		0.413285
0.296667			0		0.296667

## Sheet: Fig4-c
Cell counting								Vagus	Trigeminal	NTS	peri12
Vagus	Mafa+/ vGlut2+	Mafa+/ Gad1/2+		Total		Mafa+/ vGlut2+	cell/section	3.4	18.4286	7.25	6.75
VG1-s1	0	0		0			ST	2.87054	8.84561	7.25862	3.34477
VG1-s2	5	0		5			n section	5	7	4	4
VG2 -s1	5	0		5			SEM	1.28374	3.34333	3.62931	1.67239
VG2 -s2	7	0		7
VG3 -s1	0	0		0
Trigeminal ganglion
TG1	21	0		21		Mafa+/ Gad1/2+	cell/section	0	0	0.5	24.75
TG2	13	0		13			ST	0	0	0.866025	4.3229
TG3	9	0		9			n section	5	7	4	4
TG4-1	22	0		22			SEM	0	0	0.433013	2.16145
TG4-2	6	0		6
TG4-3	25	0		25
TG5	33	0		33
NTS							cell/section	Vagus	Trigeminal	NTS	peri12
Section2-1	15	0		15		Mafa+/ vGlut2+	Average	3.4	18.4286	7.25	6.75
Section2-2	14	2		16		Mafa+/ Gad1/2+		0	0	0.5	24.75
Section6	0	0		0
Section7	0	0		0		Mafa+/ vGlut2+	SEM	1.28374	3.34333	3.62931	1.67239
						Mafa+/ Gad1/2+		0	0	0.433013	2.16145
peri12
Section1	12	32		44
Section2-1	5	22		27
Section2-2	7	24		31
Section 6	3	21		24

## Sheet: Fig5-b-c
Medulloblast. cells											Cerebellar neurons
Expression (x100)				Expression (x100)				Expression (x100)			Expression (x100)				Expression (x100)				Expression (x100)
Ctrl	WT	4A		Ctrl	WT	4A		WT	4A		Ctrl	WT	4A		Ctrl	WT	4A		WT	4A
1	973.1	1328.5		1	14.8	88.2		1.52	6.64		1	19612.9	6924.25		1	4.1403	4.99959		2.11	7.22
1.1	725.4	1842.5		1	18.8	134.9		2.59	7.32		1	25151	5983.9		1	6.05679	5.68689		2.41	9.5

## Sheet: Fig5-e
	Fold induction
	GAD2 promoter							control
	+ Mafa WT				+ Mafa 4A			WT
	0	2	6	20	2	6	20	0	20	40
	0.841351	1.03319	1.75565	2.01528	1.01397	1.74787	4.27808	1.05483	0.99922	1.26785
	1.03914	1.09493	1.43276	1.94942	1.1641	1.97473	4.39792	0.962037	1.15054	1.18832
	1.11951	1.32669	1.24357	2.22858	0.945167	2.25843	4.20861	0.983135	1.08766	1.36026

## Sheet: Fig6-c
MafaFlpo/+; VGATCre/+; RC::hM3Dq/+
Time (min)	-20	-10	0	10	20	30	40	50	60	70	80	90	100	110	120	130
	0.785326	1.54757	1.88865	18.1013	61.4023	16.0452	10.4039	14.1995	22.7273	43.3175	40.8723	16.4672	26.0041	25.3609	33.3968	0
	0.212786	0.418262	0	10.6895	6.20144	4.67266	3.92505	5.41819	16.5974	26.8539	6.80271	3.33986	4.28287	6.37687	3.11893
	1.22457	0.823525	1.75392	12.4663		10.467	22.2435	45.8117	31.4801	46.0809	0	6.72427	0	2.72285	2.7468	0
	0.734578	0.535812	0.51819	5.92042	11.8569	5.82196	40.7511	28.5439	27.5271	26.1839	27.7286	52.0313	12.1396	15.7445	12.4349	3.69502
	1.53336	0.512589	1.00217	9.69024	2.84084	2.02854	5.82738	9.98688	7.57244	6.18897	26.5132	4.97804	12.0343	2.23145	0	1.18485
	0.457413	2.51143	1.40437		13.4741	25.9346	17.0741	20.84	20.3218	34.0944	55.4361	6.42302	4.09907	10.3657	4.69644	0
	2.71337	1.86143	7.20068	4.68115	53.5538	50.9319	60.68	87.2765	68.9261	25.992	42.3287	7.32005	22.4086	57.5689	10.4686	1.48303
	0.399852	1.70352	3.28374	23.3796	34.3186	68.8517	67.5898	16.4545	74.7338	63.9535	60.5328	27.6503	17.4308	55.3016	7.7764
	2.54212	0.76521	0.418262	2.2639	3.35811	0	1.19217	3.45967	10.23	12.8521	20.2046	57.7918	58.7866	53.724	44.5415	21.7648
	0.632566	0	1.41484	2.01803	2.41382	5.44491	13.0579	10.5609	6.33105	13.1288	8.36406	7.58883	26.5846	35.608	12.2989	0
	1.62547	0.84529	0	0	0	0	3.07058	0.61875	6.98744	0	0	4.11647	0	1.06233	0.565361	1.47402
	1.14522	1.26423	0	75.6521	45.3237	7.03896	2.23254	46.2034	32.4212	16.1188	34.5781	7.29961	1.54534	4.5934	1.11388

[truncated: 13 more sheets: Fig6-d, Fig6-e, SuppFig1-e, SuppFig2-b, SuppFig2-c, SuppFig2-d, SuppFig3-e, SuppFig4-b-c, Uncropped blots, Feuil2, SuppFig5-h, SuppFig6-k, SuppTable2]
